# Supplementary material for: Patient and Public Involvement (PPI) in Secondary Data Analysis: Protocol for a Targeted Review
Source: Health Expect. 2025 Dec 18;28(6):e70532. doi: 10.1111/hex.70532 (PMC12712864; doi:10.1111/hex.70532)
Supplement: Supplementary file 1 — Example workbook. [file HEX-28-e70532-s001.xlsx]

## Sheet: Data extraction
Study ID	RayyanID	Title	Authors	DOI	Year	Secondary data analysis (yes/no)	Data type	Research field	PPI statement required	PPI statement	PPI mentioned elsewhere (yes/no)	PPI conducted (yes/no)	#PPI members	How recruited	How included	Extra comments

## Sheet: Study information
Study ID	Year	Country of study population	Data type	Research field	PPI conducted	PPI statement required	#PPI members	How recruited	How included
1	2019	Sweden	Registry	Cancer	Yes	Yes	3	Charity group	Not reported
2	2019	United Kingdom	Cohort study	Diabetes	No	Yes	NA	NA	NA

## Sheet: GRIPP2 domains
Study ID	#PPI members	How recruited	How included	1: Aim	2: Methods	3: Study results	4: Discussion and conclusions	5: Reflections/critical perspective	PPI comments
				Report the aim of PPI in the study	Provide a clear description of the methods used for PPI in the study	Outcomes—Report the results of PPI in the study, including both positive and negative outcomes	Outcomes—Comment on the extent to which PPI influenced the study overall. Describe positive and negative effects	Comment critically on the study, reflecting on the things that went well and those that did not, so others can learn from this experience
1	3	Charity group	Not reported	Not reported	Not reported	"PPI inclusion led to the identification and inclusion of an additional two clinical predictors in the final model"	Not reported	"The final model contains predictors relevant to both patients and clinical outcomes, and which are likely to be available at model deployment."
2	2	Online website	Online meetings	"PPI was included to broaden the impact of the study and ensure outcomes were relevant to patients"	"Three online meetings were held with the PPI members to discuss the study aims"	Not reported	Not reported	Not reported
